# Supplementary material for: The Impact of Yeast Strains and Oenological Procedures on the Chemical Composition, Antioxidant Potential, and Aromatic Profile of Blueberry Wines
Source: Foods. 2025 Nov 17;14(22):3930. doi: 10.3390/foods14223930 (PMC12651299; doi:10.3390/foods14223930)
Supplement: Supplementary file 1 [file foods-14-03930-s001.zip]

Archive with 1 entries (1 files):
- foods-3977511-supplementary.pdf
